# Supplementary material for: Empidinae (Diptera, Empididae) from Bulgaria with new records and descriptions of three new species
Source: Zookeys. 2018 Sep 19;(785):145–61. doi: 10.3897/zookeys.785.26236 (PMC6160824; doi:10.3897/zookeys.785.26236)
Supplement: XML Treatment for Rhamphomyia (Amydroneura) stojanovae [file zookeys.785.26236-treatment3.xml]

<!DOCTYPE tp:taxon-treatment
  PUBLIC "-//TaxonX//DTD Taxonomic Treatment Publishing DTD v0 20100105//EN" "tax-treatment-NSO.dtd">
<tp:taxon-treatment xmlns:tp="http://www.plazi.org/taxpub"><tp:treatment-meta><kwd-group><label>Taxon classification</label><kwd><named-content xmlns:xlink="http://www.w3.org/1999/xlink" content-type="kingdom">Animalia</named-content></kwd><kwd><named-content xmlns:xlink="http://www.w3.org/1999/xlink" content-type="order">Diptera</named-content></kwd><kwd><named-content xmlns:xlink="http://www.w3.org/1999/xlink" content-type="family">Empididae</named-content></kwd></kwd-group><mixed-citation publication-type="journal"><person-group><name><surname>Kanavalová</surname><given-names>Liliana</given-names></name><name><surname>Kubík</surname><given-names>Štěpán</given-names></name><name><surname>Barták</surname><given-names>Miroslav</given-names></name></person-group><article-title><tp:taxon-name><tp:taxon-name-part taxon-name-part-type="subfamily">Empidinae</tp:taxon-name-part></tp:taxon-name> (<tp:taxon-name><tp:taxon-name-part taxon-name-part-type="order">Diptera</tp:taxon-name-part></tp:taxon-name>, <tp:taxon-name><tp:taxon-name-part taxon-name-part-type="family">Empididae</tp:taxon-name-part></tp:taxon-name>) from Bulgaria with new records and descriptions of three new species</article-title><source>Zookeys</source><day>19</day><month>9</month><year>2018</year><volume>2018</volume><issue>785</issue><fpage>145</fpage><lpage>161</lpage><pub-id pub-id-type="doi">10.3897/zookeys.785.26236</pub-id></mixed-citation></tp:treatment-meta><tp:nomenclature><tp:taxon-name><tp:taxon-name-part taxon-name-part-type="genus" reg="Rhamphomyia">Rhamphomyia</tp:taxon-name-part> (<tp:taxon-name-part taxon-name-part-type="subgenus" reg="Amydroneura">Amydroneura</tp:taxon-name-part>) <tp:taxon-name-part taxon-name-part-type="species" reg="stojanovae">stojanovae</tp:taxon-name-part><object-id xmlns:xlink="http://www.w3.org/1999/xlink" content-type="zoobank" xlink:type="simple">http://zoobank.org/E7671FE0-1D14-4AD8-9385-1C874ED47EBA</object-id></tp:taxon-name><tp:taxon-authority>Barták</tp:taxon-authority><tp:taxon-status xmlns:xlink="http://www.w3.org/1999/xlink" xlink:type="simple">sp. n.</tp:taxon-status><xref ref-type="fig" rid="F5">Figure 5</xref></tp:nomenclature><tp:treatment-sec sec-type="type material" id="SECID0EZLAE"><title>Type material.</title><p><bold>HOLOTYPE</bold> ♂, <bold>Bulgaria</bold>, 5 km W of Smolyan, clearing in wood, 1260 m, <named-content xmlns:xlink="http://www.w3.org/1999/xlink" content-type="dwc:verbatimCoordinates" xlink:type="simple"><named-content content-type="geo-json" specific-use="{&#34;type&#34;:&#34;Point&#34;,&#34;coordinates&#34;:[24.632000,41.569000]}" id="NCID0EGMAE" xlink:type="simple">41.569N, 24.632E</named-content></named-content>, Barták, Kubík, 25.vi.2016 (<abbrev xmlns:xlink="http://www.w3.org/1999/xlink" content-type="institution" xlink:title="Czech University of Life Sciences, Prague" id="ABBRID0ELMAE" xlink:type="simple">CULSP</abbrev>). <bold>PARATYPES</bold>: 32♂, 9♀, same data as holotype (<abbrev xmlns:xlink="http://www.w3.org/1999/xlink" content-type="institution" xlink:title="Czech University of Life Sciences, Prague" id="ABBRID0ESMAE" xlink:type="simple">CULSP</abbrev>).</p></tp:treatment-sec><tp:treatment-sec sec-type="diagnosis" id="SECID0EXMAE"><title>Diagnosis.</title><p>Black species of the subgenus <tp:taxon-name><tp:taxon-name-part taxon-name-part-type="subgenus" reg="Amydroneura">Amydroneura</tp:taxon-name-part></tp:taxon-name> with abdomen generally shiny, black setose and with long bow-shaped phallus.</p><p><bold>Etymology</bold>: The species epithet, <italic>stojanovae</italic>, is a Latin genitive patronym to honour Dr. Anelia Stojanova for her help with organizing our expeditions to Bulgaria.</p></tp:treatment-sec><tp:treatment-sec sec-type="description" id="SECID0EUNAE"><title>Description.</title><p><bold>Male head</bold> black, black setose, narrowly dichoptic. Frons shiny, approx. 0.04 mm wide in middle, slightly widening dorsally, with 4–5 pairs of setae approx. as long as frons is broad. All eye facets approximately of the same size. Ocellar setae black, approx. 0.15 mm long, ocellar triangle microtrichose. Occiput subshiny, only finely microtrichose, with short black setae dorsally and somewhat longer ventrally. Face slightly broader than frons, shiny but somewhat rugose, without setae. Clypeus shiny on anterior half and microtrichose posteriorly, gena very narrow. Palpus black, short, with 5–6 setae approx. 0.10 mm long. Labrum blackish brown, shiny, slightly shorter than head height. Antenna black, both basal segments short setose; length of antennal segments (scape: pedicel: postpedicel: stylus) = 0.04–0.05 mm: 0.06–0.07 mm: 0.24–0.29 mm: 0.06–0.07 mm.</p><p><bold>Thorax</bold> black, mesoscutum subshiny, sparsely microtrichose, more apparent in lateral view, all pleural parts grey microtrichose. All thoracic setae black. Chaetotaxy: antepronotum with several short setae, proepisternum with 1–3 setae, prosternum bare; acrostichals biserial, short (0.05 mm), shorter than distance between rows of acrostichals and dorsocentrals; dorsocentrals equally short, multiserial, spreading out laterally, ending in one long prescutellar pair; posthumeral (presutural supraalar) not differentiated from numerous similar thin setae, intrahumeral (presutural intraalar) present in rather posterior position; postpronotum with 1–2 long, strong setae and several shorter additional setae; notopleuron with 1 long, strong seta accompanied usually with another 1–2 shorter setae and additional smaller and finer setulae; supraalar and prealar regions with several setae similar to those before suture; one long postalar; two pairs of long scutellars; laterotergite black setose. <bold>Legs</bold>: coxae concolorous with pleura; legs brownish black, sparsely microtrichose, black setose. Fore femur with rows of antero- and posteroventral fine setae slightly shorter than femur depth. Fore tibia and tarsus short setose, posterodorsal fine setae slightly elongated, approx. as long as tibia depth. Mid femur with anteroventral row of setae approx. 2/3 as long as femur depth, posteroventrals irregular and short, somewhat longer apically. Mid tibia with short and somewhat stronger setae ventrally, posterodorsally with two setae on basal third almost 3X longer than tibia depth, posterodorsal setosity fine, elongated and almost curled apically, longer than tibia depth, similar setosity also present on mid tarsus. Hind femur rather densely covered with fine setae approx. as long as femur depth, ventral setae slightly shorter and more regularly arranged in row. Hind tibia with ventral ciliation very short, posterodorsally with elongated, fine and almost curled setosity similar to those on mid tibia. Tarsi of all legs with similar setosity as on corresponding tibiae. Seta in comb at tip of hind tibia very short, not longer than setae forming comb. <bold>Wings</bold> clear, slightly iridescent, veins not pigmented, only part of C vein from R<sub>1</sub> to its end and apical part of vein R<sub>4+5</sub> somewhat darkened, axillary angle very obtuse; costal seta present, black and long. Measurements: M2/d ratio = 0.7–0.9, CuA1 ratio = 1.7–2.1, lw:ww ratio = 2.4–2.8. Halter brownish black, calypter brown with dark fringes. <bold>Abdomen</bold> black, tergites 2–7 and sternites 1–4 shiny, dorsal parts of tergites finely microtrichose. Lateral marginal setae on tergites 2–6 almost as long as segments, discal setae almost equally long. Genitalia (Figure <xref ref-type="fig" rid="F5">5</xref>): hypandrium strongly bowed, setose; epandrium subovate, moderately setose; cercus narrow and pointed apically; phallus long and very thin. <bold>Length</bold>: body 2.0–2.3 mm (this species has abdomen at tip bowed ventrally, so actually it is slightly larger), wing 1.9–2.0 mm.</p><fig id="F5" position="float" orientation="portrait"><label>Figure 5.</label><caption><p><italic><tp:taxon-name><tp:taxon-name-part taxon-name-part-type="genus" reg="Rhamphomyia">Rhamphomyia</tp:taxon-name-part><tp:taxon-name-part taxon-name-part-type="species" reg="stojanovae">stojanovae</tp:taxon-name-part></tp:taxon-name></italic> sp. n. Male genitalia, lateral view.</p></caption><graphic xmlns:xlink="http://www.w3.org/1999/xlink" xlink:href="zookeys-785-145-g005.jpg" position="float" orientation="portrait" xlink:type="simple" id="oo_229804.jpg"/></fig><p><bold>Female.</bold> Dichoptic, all facets equal in size, frons approx. 0.10 mm broad with 5–6 short black setae on each side. Face broader than frons, shiny anteriorly. Labrum slightly longer than head height. Fore femur with 2 ventral rows of setae at most half as long as femur depth. Fore tibia with dorsal setae scarcely as long as tibia depth. Mid femur short setose, antero- and posteroventrals approx. third as long as femur depth, only somewhat longer preapically.</p><p>Mid tibia with submedian posterodorsal seta twice longer than tibia depth and another shorter posterodorsal seta subbasally. Hind femur short setose, ventral setae in middle less than half as long as femur depth. Hind tibia with 2–4 posterodorsal setae slightly longer than tibia depth, otherwise short setose. Tarsi of all legs short setose including basitarsi. Abdomen with tergites 2–6 and sternites 1–5 shiny, tergite 6 subshiny, remaining parts microtrichose. All setae black and very short.</p></tp:treatment-sec><tp:treatment-sec sec-type="remarks" id="SECID0ENPAE"><title>Remarks.</title><p><tp:taxon-name><tp:taxon-name-part taxon-name-part-type="genus" reg="Rhamphomyia">Rhamphomyia</tp:taxon-name-part> (<tp:taxon-name-part taxon-name-part-type="subgenus" reg="Amydroneura">Amydroneura</tp:taxon-name-part>) <tp:taxon-name-part taxon-name-part-type="species" reg="stojanovae">stojanovae</tp:taxon-name-part></tp:taxon-name> sp. n. is most closely allied to <italic><tp:taxon-name><tp:taxon-name-part taxon-name-part-type="genus" reg="Rhamphomyia">R.</tp:taxon-name-part><tp:taxon-name-part taxon-name-part-type="species" reg="claripennis">claripennis</tp:taxon-name-part></tp:taxon-name></italic> Oldenberg (RC) and leads to this species in the key by <xref ref-type="bibr" rid="B4">Barták (2006a)</xref>. However, the male differs in long setulae on basitarsi (short in RC) and different genitalia (with apically broadened cercus and much shorter phallus in RC – see figure 14e by <xref ref-type="bibr" rid="B2">Barták 1982</xref>). Distinguishing females is much more difficult. The female leads in the key by <xref ref-type="bibr" rid="B4">Barták (2006a)</xref> to <italic><tp:taxon-name><tp:taxon-name-part taxon-name-part-type="genus" reg="Rhamphomyia">R.</tp:taxon-name-part><tp:taxon-name-part taxon-name-part-type="species" reg="claripennis">claripennis</tp:taxon-name-part></tp:taxon-name></italic> except tergite 7, which is microtrichose. We found only three characters allowing to distinguish both species: <italic><tp:taxon-name><tp:taxon-name-part taxon-name-part-type="genus" reg="Rhamphomyia">R.</tp:taxon-name-part><tp:taxon-name-part taxon-name-part-type="species" reg="stojanovae">stojanovae</tp:taxon-name-part></tp:taxon-name></italic> sp. n. has narrower frons (length: width ratio approx. 2) but broader in RC (approx. 1.6), sternite 1 is shiny in RS but microtrichose in RC, and tergite 7 is shiny in RC but microtrichose in RS. <italic><tp:taxon-name><tp:taxon-name-part taxon-name-part-type="genus" reg="Rhamphomyia">Rhamphomyia</tp:taxon-name-part><tp:taxon-name-part taxon-name-part-type="species" reg="bipila">bipila</tp:taxon-name-part></tp:taxon-name></italic> Strobl is another species with which the above described species must be compared. This species, described and still known only from Spain, differs in male, besides many characters (different setosity of legs, longer stylus, narrower frons), by presence of long preapical setae on fore basitarsi and in female by narrower frons (2.5× longer than wide) as well as slightly flattened setae on mid and hind basitarsi.</p><sec sec-type="Faunistic records" id="SECID0E4RAE"><title>Faunistic records</title><p><tp:taxon-name><tp:taxon-name-part taxon-name-part-type="genus" reg="Empis">Empis</tp:taxon-name-part> (<tp:taxon-name-part taxon-name-part-type="subgenus" reg="Euempis">Euempis</tp:taxon-name-part>) <tp:taxon-name-part taxon-name-part-type="species" reg="calcarata">calcarata</tp:taxon-name-part></tp:taxon-name> Bezzi, 1899. 1♀, Rhodopes Mountains, Pamporovo env., meadow, 1600 m, <named-content xmlns:xlink="http://www.w3.org/1999/xlink" content-type="dwc:verbatimCoordinates" xlink:type="simple"><named-content content-type="geo-json" specific-use="{&#34;type&#34;:&#34;Point&#34;,&#34;coordinates&#34;:[24.440000,41.390000]}" id="NCID0EUSAE" xlink:type="simple">41.39N, 24.44E</named-content></named-content>, Barták, Kubík, 22.-24.vi.2016; 1♀, 27 km N of Smolyan, on flowers, nr.river, 770 m, <named-content xmlns:xlink="http://www.w3.org/1999/xlink" content-type="dwc:verbatimCoordinates" xlink:type="simple"><named-content content-type="geo-json" specific-use="{&#34;type&#34;:&#34;Point&#34;,&#34;coordinates&#34;:[24.680000,41.820000]}" id="NCID0E3SAE" xlink:type="simple">41.82N, 24.68E</named-content></named-content>, Barták, Kubík, 19.vi.2016; 6♂, 2 km NE of Hristo Danovo, SW, forest path, 1160 m, <named-content xmlns:xlink="http://www.w3.org/1999/xlink" content-type="dwc:verbatimCoordinates" xlink:type="simple"><named-content content-type="geo-json" specific-use="{&#34;type&#34;:&#34;Point&#34;,&#34;coordinates&#34;:[24.620000,42.730000]}" id="NCID0EETAE" xlink:type="simple">42.73N, 24.62E</named-content></named-content>, Barták, Kubík, 15.vi.2017. Remarks: species known from southern parts of the West Palaearctic (Italy, Turkey, Russia – Krasnodarskiy Terr.). These are the first records from Bulgaria.</p><p><tp:taxon-name><tp:taxon-name-part taxon-name-part-type="genus" reg="Empis">Empis</tp:taxon-name-part> (<tp:taxon-name-part taxon-name-part-type="subgenus" reg="Leptempis">Leptempis</tp:taxon-name-part>) <tp:taxon-name-part taxon-name-part-type="species" reg="discolor">discolor</tp:taxon-name-part></tp:taxon-name> Loew, 1856. 7♂, 10♀, Pirin Mountains, 6 km SE of Bansko, 1300–1600 m, <named-content xmlns:xlink="http://www.w3.org/1999/xlink" content-type="dwc:verbatimCoordinates" xlink:type="simple"><named-content content-type="geo-json" specific-use="{&#34;type&#34;:&#34;Point&#34;,&#34;coordinates&#34;:[23.480000,41.780000]}" id="NCID0E3TAE" xlink:type="simple">41.78N, 23.48E</named-content></named-content>, forest Barták, Kubík, 1.vii.2016; 1♂, Rhodopes Mountains, Yundola, 1300 m, pasture, <named-content xmlns:xlink="http://www.w3.org/1999/xlink" content-type="dwc:verbatimCoordinates" xlink:type="simple"><named-content content-type="geo-json" specific-use="{&#34;type&#34;:&#34;Point&#34;,&#34;coordinates&#34;:[23.850000,42.060000]}" id="NCID0EEUAE" xlink:type="simple">42.06N, 23.85E</named-content></named-content>, Barták, Kubík, 30.vi.2016. Remarks: temperate and south European species. These are the first records from Bulgaria.</p><p><tp:taxon-name><tp:taxon-name-part taxon-name-part-type="genus" reg="Empis">Empis</tp:taxon-name-part> (<tp:taxon-name-part taxon-name-part-type="subgenus" reg="Planempis">Planempis</tp:taxon-name-part>) <tp:taxon-name-part taxon-name-part-type="species" reg="frauscheri">frauscheri</tp:taxon-name-part></tp:taxon-name> Linnaeus, 1758. 4♂, 1♀, 9km NEE of Dospat, meadow nr. wood, 1170 m, <named-content xmlns:xlink="http://www.w3.org/1999/xlink" content-type="dwc:verbatimCoordinates" xlink:type="simple"><named-content content-type="geo-json" specific-use="{&#34;type&#34;:&#34;Point&#34;,&#34;coordinates&#34;:[24.260000,41.670000]}" id="NCID0E3UAE" xlink:type="simple">41.67N, 24.26E</named-content></named-content>, Barták &amp; Kubík, 23.vi.2016. Remarks: species known only from Romania and Austria. These are the first records from Bulgaria.</p><p><tp:taxon-name><tp:taxon-name-part taxon-name-part-type="genus" reg="Empis">Empis</tp:taxon-name-part> (<tp:taxon-name-part taxon-name-part-type="subgenus" reg="Xanthempis">Xanthempis</tp:taxon-name-part>) <tp:taxon-name-part taxon-name-part-type="species" reg="semicinerea">semicinerea</tp:taxon-name-part></tp:taxon-name> Loew, 1867. 1♂, 1♀, 13 km SW of Troyan, wood+meadow, 1350 m, <named-content xmlns:xlink="http://www.w3.org/1999/xlink" content-type="dwc:verbatimCoordinates" xlink:type="simple"><named-content content-type="geo-json" specific-use="{&#34;type&#34;:&#34;Point&#34;,&#34;coordinates&#34;:[24.620000,42.780000]}" id="NCID0EUVAE" xlink:type="simple">42.78N, 24.62E</named-content></named-content>, Barták, Kubík 15.-22.vi.2017; 1♂, 1♀, Pirin Mountains, Bezbog hut, 2200 m, alpine meadow, <named-content xmlns:xlink="http://www.w3.org/1999/xlink" content-type="dwc:verbatimCoordinates" xlink:type="simple"><named-content content-type="geo-json" specific-use="{&#34;type&#34;:&#34;Point&#34;,&#34;coordinates&#34;:[23.520000,41.730000]}" id="NCID0E3VAE" xlink:type="simple">41.73N, 23.52E</named-content></named-content>, Barták, Kubík, 28.vi.2016; 1♀, Shipka pass, edge of fagetum, SW, 1240 m, <named-content xmlns:xlink="http://www.w3.org/1999/xlink" content-type="dwc:verbatimCoordinates" xlink:type="simple"><named-content content-type="geo-json" specific-use="{&#34;type&#34;:&#34;Point&#34;,&#34;coordinates&#34;:[25.330000,42.740000]}" id="NCID0EEWAE" xlink:type="simple">42.74N, 25.33E</named-content></named-content>, Barták, Kubík 21.vi.2017. Remarks: Central European species.</p><p><tp:taxon-name><tp:taxon-name-part taxon-name-part-type="genus" reg="Empis">Empis</tp:taxon-name-part> (<tp:taxon-name-part taxon-name-part-type="subgenus" reg="Xanthempis">Xanthempis</tp:taxon-name-part>) <tp:taxon-name-part taxon-name-part-type="species" reg="stercorea">stercorea</tp:taxon-name-part></tp:taxon-name> Linnaeus, 1761. 1♂, Rhodopes Mountains, Pamporovo env., meadow, 1600 m, <named-content xmlns:xlink="http://www.w3.org/1999/xlink" content-type="dwc:verbatimCoordinates" xlink:type="simple"><named-content content-type="geo-json" specific-use="{&#34;type&#34;:&#34;Point&#34;,&#34;coordinates&#34;:[24.730000,41.650000]}" id="NCID0E3WAE" xlink:type="simple">41.65N, 24.73E</named-content></named-content>, Barták, Kubík, 22.-24.vi.2016. Remarks: Palaearctic species. This is the first record from Bulgaria.</p><p><italic><tp:taxon-name><tp:taxon-name-part taxon-name-part-type="genus" reg="Hilara">Hilara</tp:taxon-name-part><tp:taxon-name-part taxon-name-part-type="species" reg="albitarsis">albitarsis</tp:taxon-name-part></tp:taxon-name></italic> von Roser, 1840. 1♂, Rhodopes Mountains, 25 km SSW of Plovdiv, 1590 m, meadow, <named-content xmlns:xlink="http://www.w3.org/1999/xlink" content-type="dwc:verbatimCoordinates" xlink:type="simple"><named-content content-type="geo-json" specific-use="{&#34;type&#34;:&#34;Point&#34;,&#34;coordinates&#34;:[24.670000,41.930000]}" id="NCID0ERXAE" xlink:type="simple">41.93N, 24.67E</named-content></named-content>, Barták, Kubík, 20.vi.2016; 2♂, 1♀, Rhodopes Mountains, Pamporovo env., meadow, 1600 m, <named-content xmlns:xlink="http://www.w3.org/1999/xlink" content-type="dwc:verbatimCoordinates" xlink:type="simple"><named-content content-type="geo-json" specific-use="{&#34;type&#34;:&#34;Point&#34;,&#34;coordinates&#34;:[24.730000,41.650000]}" id="NCID0EZXAE" xlink:type="simple">41.65N, 24.73E</named-content></named-content>, Barták, Kubík, 22.–24.vi.2016. Remarks: a European species. These are the first records from Bulgaria.</p><p><italic><tp:taxon-name><tp:taxon-name-part taxon-name-part-type="genus" reg="Hilara">Hilara</tp:taxon-name-part><tp:taxon-name-part taxon-name-part-type="species" reg="albiventris">albiventris</tp:taxon-name-part></tp:taxon-name></italic> von Roser, 1840. 3♂, Gorno Sahrane, pasture nr.river, sw, 480 m, <named-content xmlns:xlink="http://www.w3.org/1999/xlink" content-type="dwc:verbatimCoordinates" xlink:type="simple"><named-content content-type="geo-json" specific-use="{&#34;type&#34;:&#34;Point&#34;,&#34;coordinates&#34;:[25.210000,42.640000]}" id="NCID0EOYAE" xlink:type="simple">42.64N, 25.21E</named-content></named-content>, Barták, Kubík, 18.vi.2017; 1♀, 3 km N of Kalofer, meadow nr.river, sw, 720 m, <named-content xmlns:xlink="http://www.w3.org/1999/xlink" content-type="dwc:verbatimCoordinates" xlink:type="simple"><named-content content-type="geo-json" specific-use="{&#34;type&#34;:&#34;Point&#34;,&#34;coordinates&#34;:[24.970000,42.630000]}" id="NCID0EWYAE" xlink:type="simple">42.63N, 24.97E</named-content></named-content>, Barták, Kubík, 16.-26.vi.2017. Remarks: recorded from several European countries ranging from Britain to Romania. These are the first records from Bulgaria.</p><p><italic><tp:taxon-name><tp:taxon-name-part taxon-name-part-type="genus" reg="Hilara">Hilara</tp:taxon-name-part><tp:taxon-name-part taxon-name-part-type="species" reg="anglodanica">anglodanica</tp:taxon-name-part></tp:taxon-name></italic> Lundbeck, 1913. 5♂, 3♀, Koprinka lake, wood, 400 m, <named-content xmlns:xlink="http://www.w3.org/1999/xlink" content-type="dwc:verbatimCoordinates" xlink:type="simple"><named-content content-type="geo-json" specific-use="{&#34;type&#34;:&#34;Point&#34;,&#34;coordinates&#34;:[25.280000,42.620000]}" id="NCID0ELZAE" xlink:type="simple">42.62N, 25.28E</named-content></named-content>, Barták, Kubík, 21.vi.2017; 2♂, 3 km N of Kalofer, meadow nr. river, sw, 720 m, <named-content xmlns:xlink="http://www.w3.org/1999/xlink" content-type="dwc:verbatimCoordinates" xlink:type="simple"><named-content content-type="geo-json" specific-use="{&#34;type&#34;:&#34;Point&#34;,&#34;coordinates&#34;:[24.970000,42.630000]}" id="NCID0ETZAE" xlink:type="simple">42.63N, 24.97E</named-content></named-content>, Barták, Kubík, 16.-26.vi.2017. Remarks: known from several European countries ranging from Britain to Krasnodarskiy Territory of Russia. These are the first records from Bulgaria.</p><p><italic><tp:taxon-name><tp:taxon-name-part taxon-name-part-type="genus" reg="Hilara">Hilara</tp:taxon-name-part><tp:taxon-name-part taxon-name-part-type="species" reg="coracina">coracina</tp:taxon-name-part></tp:taxon-name></italic> Oldenberg, 1916. 1♀, 2 km NE of Hristo Danovo, forest path, 1160 m, <named-content xmlns:xlink="http://www.w3.org/1999/xlink" content-type="dwc:verbatimCoordinates" xlink:type="simple"><named-content content-type="geo-json" specific-use="{&#34;type&#34;:&#34;Point&#34;,&#34;coordinates&#34;:[24.620000,42.730000]}" id="NCID0EI1AE" xlink:type="simple">42.73N, 24.62E</named-content></named-content>, Barták, Kubík, 15.vi.2017. Remarks: species distributed in temperate and North Europe. This is the first record from Bulgaria.</p><p><italic><tp:taxon-name><tp:taxon-name-part taxon-name-part-type="genus" reg="Hilara">Hilara</tp:taxon-name-part><tp:taxon-name-part taxon-name-part-type="species" reg="discalis">discalis</tp:taxon-name-part></tp:taxon-name></italic> Chvála, 1997. 1♀, 3 km N of Kalofer, meadow nr. river, sw, 720 m, <named-content xmlns:xlink="http://www.w3.org/1999/xlink" content-type="dwc:verbatimCoordinates" xlink:type="simple"><named-content content-type="geo-json" specific-use="{&#34;type&#34;:&#34;Point&#34;,&#34;coordinates&#34;:[24.970000,42.630000]}" id="NCID0E41AE" xlink:type="simple">42.63N, 24.97E</named-content></named-content>, Barták, Kubík, 16.-26.vi.2017; 1♂, Gorno Sahrane, pasture nr. river, sw, 480 m, <named-content xmlns:xlink="http://www.w3.org/1999/xlink" content-type="dwc:verbatimCoordinates" xlink:type="simple"><named-content content-type="geo-json" specific-use="{&#34;type&#34;:&#34;Point&#34;,&#34;coordinates&#34;:[25.210000,42.640000]}" id="NCID0EF2AE" xlink:type="simple">42.64N, 25.21E</named-content></named-content>, Barták, Kubík, 18.vi.2017; 1♂, Pirin Mountains, 6 km SE of Bansko, forest, 1300-1600 m, <named-content xmlns:xlink="http://www.w3.org/1999/xlink" content-type="dwc:verbatimCoordinates" xlink:type="simple"><named-content content-type="geo-json" specific-use="{&#34;type&#34;:&#34;Point&#34;,&#34;coordinates&#34;:[23.480000,41.780000]}" id="NCID0EN2AE" xlink:type="simple">41.78N, 23.48E</named-content></named-content>, Barták, Kubík, 1.vii.2016. Remarks: a European species. These are the first records from Bulgaria.</p><p><italic><tp:taxon-name><tp:taxon-name-part taxon-name-part-type="genus" reg="Hilara">Hilara</tp:taxon-name-part><tp:taxon-name-part taxon-name-part-type="species" reg="femorella">femorella</tp:taxon-name-part></tp:taxon-name></italic> Zetterstedt, 1842. 3♂, 2♀, Pirin Mountains, Vikhren hut, 2000 m, alpine meadow, <named-content xmlns:xlink="http://www.w3.org/1999/xlink" content-type="dwc:verbatimCoordinates" xlink:type="simple"><named-content content-type="geo-json" specific-use="{&#34;type&#34;:&#34;Point&#34;,&#34;coordinates&#34;:[23.410000,41.750000]}" id="NCID0EC3AE" xlink:type="simple">41.75N, 23.41E</named-content></named-content>, Barták, Kubík, 27.vi.2016. Remarks: known from Europe except southernmost parts. These are the first records from Bulgaria.</p><p><italic><tp:taxon-name><tp:taxon-name-part taxon-name-part-type="genus" reg="Hilara">Hilara</tp:taxon-name-part><tp:taxon-name-part taxon-name-part-type="species" reg="fuscipes">fuscipes</tp:taxon-name-part></tp:taxon-name></italic> (Fabricius, 1794). 33♂, 13♀, 3 km N of Kalofer, meadow nr. river, sw, 720 m, <named-content xmlns:xlink="http://www.w3.org/1999/xlink" content-type="dwc:verbatimCoordinates" xlink:type="simple"><named-content content-type="geo-json" specific-use="{&#34;type&#34;:&#34;Point&#34;,&#34;coordinates&#34;:[24.970000,42.630000]}" id="NCID0EX3AE" xlink:type="simple">42.63N, 24.97E</named-content></named-content>, Barták, Kubík, 16.×26.vi.2017. Remarks: widely distributed Palaearctic species. These are the first records from Bulgaria.</p><p><italic><tp:taxon-name><tp:taxon-name-part taxon-name-part-type="genus" reg="Hilara">Hilara</tp:taxon-name-part><tp:taxon-name-part taxon-name-part-type="species" reg="galactoptera">galactoptera</tp:taxon-name-part></tp:taxon-name></italic> Strobl, 1910. 1♀, Rhodopes Mountains, 25 km SSW of Plovdiv, 1590 m, meadow, <named-content xmlns:xlink="http://www.w3.org/1999/xlink" content-type="dwc:verbatimCoordinates" xlink:type="simple"><named-content content-type="geo-json" specific-use="{&#34;type&#34;:&#34;Point&#34;,&#34;coordinates&#34;:[24.670000,41.930000]}" id="NCID0EM4AE" xlink:type="simple">41.93N, 24.67E</named-content></named-content>, Barták, Kubík, 20.vi.2016. Remarks: species known from temperate Europe. This is the first record from Bulgaria.</p><p><italic><tp:taxon-name><tp:taxon-name-part taxon-name-part-type="genus" reg="Hilara">Hilara</tp:taxon-name-part><tp:taxon-name-part taxon-name-part-type="species" reg="lasiopa">lasiopa</tp:taxon-name-part></tp:taxon-name></italic> Strobl, 1892. 2♂, Pirin Mountains, 6 km SE of Bansko, forest, 1300-1600 m, <named-content xmlns:xlink="http://www.w3.org/1999/xlink" content-type="dwc:verbatimCoordinates" xlink:type="simple"><named-content content-type="geo-json" specific-use="{&#34;type&#34;:&#34;Point&#34;,&#34;coordinates&#34;:[23.480000,41.780000]}" id="NCID0EB5AE" xlink:type="simple">41.78N, 23.48E</named-content></named-content>, Barták, Kubík, 1.vii.2016. Remarks: distributed in several countries in West part of temperate Europe. These are the first records from Bulgaria.</p><p><italic><tp:taxon-name><tp:taxon-name-part taxon-name-part-type="genus" reg="Hilara">Hilara</tp:taxon-name-part><tp:taxon-name-part taxon-name-part-type="species" reg="longivittata">longivittata</tp:taxon-name-part></tp:taxon-name></italic> Zetterstedt, 1842. 13♂, 2♀, Troyan pass, nr. brook, sw, 1400 m, <named-content xmlns:xlink="http://www.w3.org/1999/xlink" content-type="dwc:verbatimCoordinates" xlink:type="simple"><named-content content-type="geo-json" specific-use="{&#34;type&#34;:&#34;Point&#34;,&#34;coordinates&#34;:[24.610000,42.770000]}" id="NCID0EW5AE" xlink:type="simple">42.77N, 24.61E</named-content></named-content>, Barták, Kubík, 22.–24.vi.2017; 3♂, 13 km SW of Troyan, wood+meadow, 1350 m, <named-content xmlns:xlink="http://www.w3.org/1999/xlink" content-type="dwc:verbatimCoordinates" xlink:type="simple"><named-content content-type="geo-json" specific-use="{&#34;type&#34;:&#34;Point&#34;,&#34;coordinates&#34;:[24.620000,42.780000]}" id="NCID0E55AE" xlink:type="simple">42.78N, 24.62E</named-content></named-content>, Barták, Kubík 15.×22.vi.2017; 4♂, Shipka pass, edge of Fagetum, sw, 1240 m, <named-content xmlns:xlink="http://www.w3.org/1999/xlink" content-type="dwc:verbatimCoordinates" xlink:type="simple"><named-content content-type="geo-json" specific-use="{&#34;type&#34;:&#34;Point&#34;,&#34;coordinates&#34;:[25.330000,42.740000]}" id="NCID0EG6AE" xlink:type="simple">42.74N, 25.33E</named-content></named-content>, Barták, Kubík, 21.vi.2017. Remarks: Palaearctic species, ranging from Ireland to Far East of Russia, absent from southern parts. These are the first records from Bulgaria.</p><p><italic><tp:taxon-name><tp:taxon-name-part taxon-name-part-type="genus" reg="Hilara">Hilara</tp:taxon-name-part><tp:taxon-name-part taxon-name-part-type="species" reg="lurida">lurida</tp:taxon-name-part></tp:taxon-name></italic> (Fallén, 1816). 3♂, 3 km N of Kalofer, meadow nr. river, sw, 720 m, <named-content xmlns:xlink="http://www.w3.org/1999/xlink" content-type="dwc:verbatimCoordinates" xlink:type="simple"><named-content content-type="geo-json" specific-use="{&#34;type&#34;:&#34;Point&#34;,&#34;coordinates&#34;:[24.970000,42.630000]}" id="NCID0E26AE" xlink:type="simple">42.63N, 24.97E</named-content></named-content>, Barták, Kubík, 16.-26.vi.2017. Remarks: known from nearly all Europe except southernmost parts. These are the first records from Bulgaria.</p><p><italic><tp:taxon-name><tp:taxon-name-part taxon-name-part-type="genus" reg="Hilara">Hilara</tp:taxon-name-part><tp:taxon-name-part taxon-name-part-type="species" reg="nigrocincta">nigrocincta</tp:taxon-name-part></tp:taxon-name></italic> de Meijere, 1935. 4♂, Gorno Sahrane, pasture nr. river, sw, 480 m, <named-content xmlns:xlink="http://www.w3.org/1999/xlink" content-type="dwc:verbatimCoordinates" xlink:type="simple"><named-content content-type="geo-json" specific-use="{&#34;type&#34;:&#34;Point&#34;,&#34;coordinates&#34;:[25.210000,42.640000]}" id="NCID0ERAAG" xlink:type="simple">42.64N, 25.21E</named-content></named-content>, Barták, Kubík, 18.vi.2017. Remarks: a species of temperate and warm Europe, from the Netherlands, south through central parts of Europe including the Alpine region to the Mediterranean. These are the first records from Bulgaria.</p><p><italic><tp:taxon-name><tp:taxon-name-part taxon-name-part-type="genus" reg="Hilara">Hilara</tp:taxon-name-part><tp:taxon-name-part taxon-name-part-type="species" reg="nitidorella">nitidorella</tp:taxon-name-part></tp:taxon-name></italic> Chvála, 1997. 1♂, Troyan pass, nr. brook, sw, 1400 m, <named-content xmlns:xlink="http://www.w3.org/1999/xlink" content-type="dwc:verbatimCoordinates" xlink:type="simple"><named-content content-type="geo-json" specific-use="{&#34;type&#34;:&#34;Point&#34;,&#34;coordinates&#34;:[24.610000,42.770000]}" id="NCID0EGBAG" xlink:type="simple">42.77N, 24.61E</named-content></named-content>, Barták, Kubík, 22.–24.vi.2017; 8♂, 1♀, Pirin Mountains, 6 km SE of Bansko, forest, 1300-1600 m, <named-content xmlns:xlink="http://www.w3.org/1999/xlink" content-type="dwc:verbatimCoordinates" xlink:type="simple"><named-content content-type="geo-json" specific-use="{&#34;type&#34;:&#34;Point&#34;,&#34;coordinates&#34;:[23.480000,41.780000]}" id="NCID0EOBAG" xlink:type="simple">41.78N, 23.48E</named-content></named-content>, Barták, Kubík, 1.vii.2016. Remarks: distributed from British Isles to Slovenia, northwards to Leningradskaya Province of Russia. These are the first records from Bulgaria.</p><p><italic><tp:taxon-name><tp:taxon-name-part taxon-name-part-type="genus" reg="Hilara">Hilara</tp:taxon-name-part><tp:taxon-name-part taxon-name-part-type="species" reg="quadriseta">quadriseta</tp:taxon-name-part></tp:taxon-name></italic> Collin, 1927. 5♂, 4♀, Rhodopes Mountains, Yundola, 1300 m, pasture, <named-content xmlns:xlink="http://www.w3.org/1999/xlink" content-type="dwc:verbatimCoordinates" xlink:type="simple"><named-content content-type="geo-json" specific-use="{&#34;type&#34;:&#34;Point&#34;,&#34;coordinates&#34;:[23.850000,42.060000]}" id="NCID0EDCAG" xlink:type="simple">42.06N, 23.85E</named-content></named-content>, Barták, Kubík, 30.vi.2016; 5♂, Pirin Mountains, 6 km SE of Bansko, forest, 1300–1600 m, <named-content xmlns:xlink="http://www.w3.org/1999/xlink" content-type="dwc:verbatimCoordinates" xlink:type="simple"><named-content content-type="geo-json" specific-use="{&#34;type&#34;:&#34;Point&#34;,&#34;coordinates&#34;:[23.480000,41.780000]}" id="NCID0ELCAG" xlink:type="simple">41.78N, 23.48E</named-content></named-content>, Barták, Kubík, 1.vii.2016. Remarks: species known from only several countries of temperate Europe ranging from British Isles to Slovakia. These are the first records from Bulgaria.</p><p><italic><tp:taxon-name><tp:taxon-name-part taxon-name-part-type="genus" reg="Hilara">Hilara</tp:taxon-name-part><tp:taxon-name-part taxon-name-part-type="species" reg="splendida">splendida</tp:taxon-name-part></tp:taxon-name></italic> Straka, 1976. 8♂, 3♀, 3 km N of Kalofer, meadow nr. river, sw, 720 m, <named-content xmlns:xlink="http://www.w3.org/1999/xlink" content-type="dwc:verbatimCoordinates" xlink:type="simple"><named-content content-type="geo-json" specific-use="{&#34;type&#34;:&#34;Point&#34;,&#34;coordinates&#34;:[24.970000,42.630000]}" id="NCID0EADAG" xlink:type="simple">42.63N, 24.97E</named-content></named-content>, Barták, Kubík, 16.–26.vi.2017; Rhodopes Mountains, Pamporovo env., meadow, 1600 m, <named-content xmlns:xlink="http://www.w3.org/1999/xlink" content-type="dwc:verbatimCoordinates" xlink:type="simple"><named-content content-type="geo-json" specific-use="{&#34;type&#34;:&#34;Point&#34;,&#34;coordinates&#34;:[24.730000,41.650000]}" id="NCID0EIDAG" xlink:type="simple">41.65N, 24.73E</named-content></named-content>, Barták, Kubík, 22.–24.vi.2016. Remarks: known from several European countries ranging from Germany and Switzerland to Romania and the Caucasus (also Turkey – our unpublished data). These are the first records from Bulgaria.</p><p><italic><tp:taxon-name><tp:taxon-name-part taxon-name-part-type="genus" reg="Hilara">Hilara</tp:taxon-name-part><tp:taxon-name-part taxon-name-part-type="species" reg="sturmii">sturmii</tp:taxon-name-part></tp:taxon-name></italic> Wiedemann, 1822. 1♂, 3 km N of Kalofer, meadow nr. river, pt, 730 m, <named-content xmlns:xlink="http://www.w3.org/1999/xlink" content-type="dwc:verbatimCoordinates" xlink:type="simple"><named-content content-type="geo-json" specific-use="{&#34;type&#34;:&#34;Point&#34;,&#34;coordinates&#34;:[24.970000,42.630000]}" id="NCID0E4DAG" xlink:type="simple">42.63N, 24.97E</named-content></named-content>, Barták, Kubík, 20.–27.vi.2017. Remarks: widely distributed in Europe from the British Isles and southern parts of Fennoscandia to the Mediterranean, east to Romania. These are the first records from Bulgaria.</p><p><italic><tp:taxon-name><tp:taxon-name-part taxon-name-part-type="genus" reg="Rhamphomyia">Rhamphomyia</tp:taxon-name-part><tp:taxon-name-part taxon-name-part-type="species" reg="claripennis">claripennis</tp:taxon-name-part></tp:taxon-name></italic> Oldenberg, 1922. 1♂, 27 km N of Smolyan, on flowers, nr.river, 770 m, <named-content xmlns:xlink="http://www.w3.org/1999/xlink" content-type="dwc:verbatimCoordinates" xlink:type="simple"><named-content content-type="geo-json" specific-use="{&#34;type&#34;:&#34;Point&#34;,&#34;coordinates&#34;:[24.680000,41.820000]}" id="NCID0ESEAG" xlink:type="simple">41.82N, 24.68E</named-content></named-content>, Barták, Kubík, 19.vi.2016; 1♂, 5 km W of Smolyan, clearing in wood, 1260 m, <named-content xmlns:xlink="http://www.w3.org/1999/xlink" content-type="dwc:verbatimCoordinates" xlink:type="simple"><named-content content-type="geo-json" specific-use="{&#34;type&#34;:&#34;Point&#34;,&#34;coordinates&#34;:[24.630000,41.560000]}" id="NCID0E1EAG" xlink:type="simple">41.56N, 24.63E</named-content></named-content>, Barták, Kubík, 25.vi.2016; 1♂, Rhodopes Mountains, 25 km SSW of Plovdiv, 1590 m, meadow, <named-content xmlns:xlink="http://www.w3.org/1999/xlink" content-type="dwc:verbatimCoordinates" xlink:type="simple"><named-content content-type="geo-json" specific-use="{&#34;type&#34;:&#34;Point&#34;,&#34;coordinates&#34;:[24.670000,41.930000]}" id="NCID0ECFAG" xlink:type="simple">41.93N, 24.67E</named-content></named-content>, Barták, Kubík, 20.vi.2016. Remarks: previously known from only several countries ranging from Germany to Italy. These are the first records from Bulgaria.</p><p><italic><tp:taxon-name><tp:taxon-name-part taxon-name-part-type="genus" reg="Rhamphomyia">Rhamphomyia</tp:taxon-name-part><tp:taxon-name-part taxon-name-part-type="species" reg="crinita">crinita</tp:taxon-name-part></tp:taxon-name></italic> Becker, 1887. 10♂, 3♀, Pirin Mountains, Vikhren hut, 2000 m, alpine meadow, <named-content xmlns:xlink="http://www.w3.org/1999/xlink" content-type="dwc:verbatimCoordinates" xlink:type="simple"><named-content content-type="geo-json" specific-use="{&#34;type&#34;:&#34;Point&#34;,&#34;coordinates&#34;:[23.410000,41.750000]}" id="NCID0EXFAG" xlink:type="simple">41.75N, 23.41E</named-content></named-content>, Barták, Kubík, 27.vi.2016. Remarks: species distributed in mountains of Central Europe. Possibly complex of siblings. These are the first records from Bulgaria.</p><p><italic><tp:taxon-name><tp:taxon-name-part taxon-name-part-type="genus" reg="Rhamphomyia">Rhamphomyia</tp:taxon-name-part><tp:taxon-name-part taxon-name-part-type="species" reg="dudai">dudai</tp:taxon-name-part></tp:taxon-name></italic> Oldenberg, 1927. 1♂, 5 km W of Smolyan, clearing in wood, 1260 m, <named-content xmlns:xlink="http://www.w3.org/1999/xlink" content-type="dwc:verbatimCoordinates" xlink:type="simple"><named-content content-type="geo-json" specific-use="{&#34;type&#34;:&#34;Point&#34;,&#34;coordinates&#34;:[24.630000,41.560000]}" id="NCID0EMGAG" xlink:type="simple">41.56N, 24.63E</named-content></named-content>, Barták, Kubík, 25.vi.2016. Remarks: species known from most parts of temperate and North Europe. This is the first record from Bulgaria and, contemporarily, southernmost distributional record.</p><p><italic><tp:taxon-name><tp:taxon-name-part taxon-name-part-type="genus" reg="Rhamphomyia">Rhamphomyia</tp:taxon-name-part><tp:taxon-name-part taxon-name-part-type="species" reg="magellensis">magellensis</tp:taxon-name-part></tp:taxon-name></italic> Frey, 1922. 3♂, 2♀, Pirin Mountains, 6 km SE of Bansko, forest, 1300–1600 m, <named-content xmlns:xlink="http://www.w3.org/1999/xlink" content-type="dwc:verbatimCoordinates" xlink:type="simple"><named-content content-type="geo-json" specific-use="{&#34;type&#34;:&#34;Point&#34;,&#34;coordinates&#34;:[23.480000,41.780000]}" id="NCID0EBHAG" xlink:type="simple">41.78N, 23.48E</named-content></named-content>, Barták, Kubík, 1.vii.2016. Remarks: species known from several European mountains ranging from Pyrenees to Slovakia. These are the first records from Bulgaria and, contemporarily, easternmost distributional records.</p><p><italic><tp:taxon-name><tp:taxon-name-part taxon-name-part-type="genus" reg="Rhamphomyia">Rhamphomyia</tp:taxon-name-part><tp:taxon-name-part taxon-name-part-type="species" reg="nudipes">nudipes</tp:taxon-name-part></tp:taxon-name></italic> Oldenberg, 1927. 1♂, Rhodopes Mountains, 25 km SSW of Plovdiv, 1590 m, meadow, <named-content xmlns:xlink="http://www.w3.org/1999/xlink" content-type="dwc:verbatimCoordinates" xlink:type="simple"><named-content content-type="geo-json" specific-use="{&#34;type&#34;:&#34;Point&#34;,&#34;coordinates&#34;:[24.670000,41.930000]}" id="NCID0EWHAG" xlink:type="simple">41.93N, 24.67E</named-content></named-content>, Barták, Kubík, 20.vi.2016; 1♂, Shipka pass, edge of Fagetum, sw, 1240 m, <named-content xmlns:xlink="http://www.w3.org/1999/xlink" content-type="dwc:verbatimCoordinates" xlink:type="simple"><named-content content-type="geo-json" specific-use="{&#34;type&#34;:&#34;Point&#34;,&#34;coordinates&#34;:[25.330000,42.740000]}" id="NCID0E5HAG" xlink:type="simple">42.74N, 25.33E</named-content></named-content>, Barták, Kubík, 21.vi.2017. Remarks: reported only from Italy but we have other (unpublished) records from France, Austria and Greece. These are the first records from Bulgaria.</p><p><italic><tp:taxon-name><tp:taxon-name-part taxon-name-part-type="genus" reg="Rhamphomyia">Rhamphomyia</tp:taxon-name-part><tp:taxon-name-part taxon-name-part-type="species" reg="sphenoptera">sphenoptera</tp:taxon-name-part></tp:taxon-name></italic> Loew, 1873. 2♂, Pirin Mountains, Vikhren hut, 2000 m, alpine meadow, <named-content xmlns:xlink="http://www.w3.org/1999/xlink" content-type="dwc:verbatimCoordinates" xlink:type="simple"><named-content content-type="geo-json" specific-use="{&#34;type&#34;:&#34;Point&#34;,&#34;coordinates&#34;:[23.410000,41.750000]}" id="NCID0ETIAG" xlink:type="simple">41.75N, 23.41E</named-content></named-content>, Barták, Kubík, 27.vi.2016. Remarks: known with certainty from Italy, Serbia and Montenegro, and Albania. Records from Greece and Hungary need verification. These are the first records from Bulgaria.</p><p><italic><tp:taxon-name><tp:taxon-name-part taxon-name-part-type="genus" reg="Rhamphomyia">Rhamphomyia</tp:taxon-name-part><tp:taxon-name-part taxon-name-part-type="species" reg="umbripennis">umbripennis</tp:taxon-name-part></tp:taxon-name></italic> Meigen, 1822. 1♂, Pirin Mountains, Bezbog hut, 2200 m, alpine meadow, <named-content xmlns:xlink="http://www.w3.org/1999/xlink" content-type="dwc:verbatimCoordinates" xlink:type="simple"><named-content content-type="geo-json" specific-use="{&#34;type&#34;:&#34;Point&#34;,&#34;coordinates&#34;:[23.520000,41.730000]}" id="NCID0EIJAG" xlink:type="simple">41.73N, 23.52E</named-content></named-content>, Barták, Kubík, 28.vi.2016. Remarks: species known from most of Europe except southernmost parts. This is the first record from Bulgaria.</p><p><italic><tp:taxon-name><tp:taxon-name-part taxon-name-part-type="genus" reg="Rhamphomyia">Rhamphomyia</tp:taxon-name-part><tp:taxon-name-part taxon-name-part-type="species" reg="umbripes">umbripes</tp:taxon-name-part></tp:taxon-name></italic> Becker, 1887. 1♂, 13 km SW of Troyan, wood+meadow, 1350 m, <named-content xmlns:xlink="http://www.w3.org/1999/xlink" content-type="dwc:verbatimCoordinates" xlink:type="simple"><named-content content-type="geo-json" specific-use="{&#34;type&#34;:&#34;Point&#34;,&#34;coordinates&#34;:[24.620000,42.780000]}" id="NCID0E4JAG" xlink:type="simple">42.78N, 24.62E</named-content></named-content>, Barták, Kubík 15.–22.vi.2017. Remarks: known only from several central European countries (Germany, Czech Republic, Slovakia, Austria, and Italy). Recently <xref ref-type="bibr" rid="B17">Chvála and Pont (2015)</xref> synonymised the subgenus <tp:taxon-name><tp:taxon-name-part taxon-name-part-type="subgenus" reg="Aclonempis">Aclonempis</tp:taxon-name-part></tp:taxon-name> Collin, 1926 (genus <italic><tp:taxon-name><tp:taxon-name-part taxon-name-part-type="genus" reg="Rhamphomyia">Rhamphomyia</tp:taxon-name-part></tp:taxon-name></italic>) with the genus <italic><tp:taxon-name><tp:taxon-name-part taxon-name-part-type="genus" reg="Empis">Empis</tp:taxon-name-part></tp:taxon-name></italic> but at this moment (prior to complete re-classification of the whole tribe <tp:taxon-name><tp:taxon-name-part taxon-name-part-type="tribe">Empidini</tp:taxon-name-part></tp:taxon-name>) this is not accepted here. This is the first record from Bulgaria.</p></sec></tp:treatment-sec><ref-list><ref id="B4"><mixed-citation xmlns:xlink="http://www.w3.org/1999/xlink" xlink:type="simple"><person-group><name name-style="western"><surname>Barták</surname><given-names>M</given-names></name></person-group> (<year>2006a</year>) <article-title>Two new European species of <tp:taxon-name><tp:taxon-name-part taxon-name-part-type="genus">Rhamphomyia</tp:taxon-name-part><tp:taxon-name-part taxon-name-part-type="infraspecific-rank">subgenus</tp:taxon-name-part><tp:taxon-name-part taxon-name-part-type="subgenus">Amydroneura</tp:taxon-name-part></tp:taxon-name> (<tp:taxon-name><tp:taxon-name-part taxon-name-part-type="order">Diptera</tp:taxon-name-part></tp:taxon-name>: <tp:taxon-name><tp:taxon-name-part taxon-name-part-type="family">Empididae</tp:taxon-name-part></tp:taxon-name>).</article-title><source>Entomologica Fennica</source><volume>17</volume>: <fpage>359</fpage>–<lpage>365</lpage>.</mixed-citation></ref><ref id="B2"><mixed-citation xmlns:xlink="http://www.w3.org/1999/xlink" xlink:type="simple"><person-group><name name-style="western"><surname>Barták</surname><given-names>M</given-names></name></person-group> (<year>1982</year>) <article-title>The Czechoslovak species of <tp:taxon-name><tp:taxon-name-part taxon-name-part-type="genus">Rhamphomyia</tp:taxon-name-part></tp:taxon-name> (<tp:taxon-name><tp:taxon-name-part taxon-name-part-type="order">Diptera</tp:taxon-name-part></tp:taxon-name>: <tp:taxon-name><tp:taxon-name-part taxon-name-part-type="family">Empididae</tp:taxon-name-part></tp:taxon-name>), with the description of a new species from Central Europe.</article-title><source>Acta Universitatis <tp:taxon-name><tp:taxon-name-part taxon-name-part-type="subfamily">Carolinae</tp:taxon-name-part></tp:taxon-name>-Biologica</source><volume>1980</volume> [<issue>1982</issue>]: <fpage>381</fpage>–<lpage>461</lpage>.</mixed-citation></ref><ref id="B17"><mixed-citation xmlns:xlink="http://www.w3.org/1999/xlink" xlink:type="simple"><person-group><name name-style="western"><surname>Chvála</surname><given-names>M</given-names></name><name name-style="western"><surname>Pont</surname><given-names>AC</given-names></name></person-group> (<year>2015</year>) Revision of the European <tp:taxon-name><tp:taxon-name-part taxon-name-part-type="genus">Empis</tp:taxon-name-part></tp:taxon-name> (s. str.) <tp:taxon-name><tp:taxon-name-part taxon-name-part-type="genus"/><tp:taxon-name-part taxon-name-part-type="species">alpicola</tp:taxon-name-part></tp:taxon-name>-group of species (<tp:taxon-name><tp:taxon-name-part taxon-name-part-type="order">Diptera</tp:taxon-name-part></tp:taxon-name>: <tp:taxon-name><tp:taxon-name-part taxon-name-part-type="family">Empididae</tp:taxon-name-part></tp:taxon-name>), with a new synonymy of <tp:taxon-name><tp:taxon-name-part taxon-name-part-type="genus">Rhamphomyia</tp:taxon-name-part></tp:taxon-name> subgenus <tp:taxon-name><tp:taxon-name-part taxon-name-part-type="subgenus">Aclonempis</tp:taxon-name-part></tp:taxon-name> Collin with the subgenus <tp:taxon-name><tp:taxon-name-part taxon-name-part-type="subgenus">Empis</tp:taxon-name-part></tp:taxon-name> Linnaeus s. str. Studia Dipterologica, 21(1)[2014]: 53–68.</mixed-citation></ref></ref-list></tp:taxon-treatment>
